# Supplementary material for: Bovine Viral Diarrhoea Virus Infection Disrupts Uterine Interferon Stimulated Gene Regulatory Pathways During Pregnancy Recognition in Cows
Source: Viruses. 2019 Dec 18;12(1):1. doi: 10.3390/v12010001 (PMC7020065; doi:10.3390/v12010001)
Supplement: Supplementary file 1 [file viruses-12-00001-s001.zip]

Archive with 5 entries (4 files):
- viruses-658834.suppl zip/
- viruses-658834.suppl zip/S1.xlsx
- viruses-658834.suppl zip/S2.pdf
- viruses-658834.suppl zip/S3.pdf
- viruses-658834.suppl zip/S4.pdf
