# Supplementary material for: Bovine Viral Diarrhoea Virus Infection Disrupts Uterine Interferon Stimulated Gene Regulatory Pathways During Pregnancy Recognition in Cows
Source: Viruses. 2019 Dec 18;12(1):1. doi: 10.3390/v12010001 (PMC7020065; doi:10.3390/v12010001)
Supplement: Supplementary file 1 [file viruses-12-00001-s001.zip › viruses-658834.suppl zip/S1.xlsx]

## Sheet: Supplementary file 1
Supplementary file 1. Differential expression of the genes between the bovine uterine endometrial cells
treated with interferon tau and control as tested using paired t test with BH adjustment
Genesymbol	P (BH Adjusted)	P (Raw)	Regulation	Fold change*	Entrezgene ID
MX2	0.0276302	0.000704315	up	27.8116	280873
TTC3	0.0385288	0.00323676	down	-1.35345	506569
BOC	0.0276302	0.000732713	up	1.43684	512018
DTX3L	0.0373881	0.00303072	up	6.14541	515051
EHHADH	0.0486991	0.00740652	up	1.41526	518852
GYG1	0.0314869	0.00145581	up	1.35707	280812
PARP9	0.0317157	0.00168278	up	4.68445	510532
RTP4	0.0486991	0.00740262	up	5.21248	532442
ATP11B	0.0351843	0.00228167	down	-1.27462	614392
ATP8B4	0.0276302	0.000816361	up	5.00383	100137953
BBS4	0.0455689	0.00583362	up	1.36157	532120
PAPD4	0.0490475	0.00796593	up	1.62016	533862
IRF9	0.0314869	0.00147793	up	3.09266	509855
RNF31	0.035374	0.00244891	up	1.48549	509856
AQP9	0.0486991	0.00730721	down	-1.32909	516762
ABCD4	0.0326627	0.00181612	up	1.36037	528646
ALKBH1	0.0326627	0.00183493	up	1.56754	538733
GTF2A1	0.0486991	0.00752824	down	-1.30999	785612
NRARP	0.0439843	0.00513012	up	1.33413	100299743
LOC100337205	0.0351843	0.00228142	up	2.0656	100337205
ST3GAL5	0.0486991	0.00746729	up	1.42158	404164
MAL	0.0455689	0.00582341	down	-1.31861	510077
SURF2	0.0482179	0.00689393	up	1.32839	526046
GALM	0.0301986	0.000972505	up	1.39018	616676
CMPK2	0.0360432	0.00284202	up	9.70267	784304
MBOAT2	0.0384754	0.00317557	down	-1.70663	785489
EIF2AK2	0.0276302	0.000813458	up	3.36146	347700
ST6GALNAC6	0.0269227	0.000634875	up	1.42613	407222
RSAD2	0.0314869	0.00157556	up	21.0178	506415
PNPT1	0.0326627	0.00182315	up	2.89602	508877
ABHD1	0.0250477	0.000354308	up	4.2934	510774
WDR54	0.0326627	0.00182356	down	-1.25865	511447
ATHL1	0.035374	0.00271444	up	1.2762	511919
IFITM2|IFITM1	0.0403964	0.00380912	up	5.94373	615833///353510
TNFSF13B	0.0486991	0.00722586	up	2.32703	504507
SLC25A30	0.0222723	0.00022978	up	1.52891	507021
SLC25A15	0.0455689	0.00608533	down	-1.58709	532560
EPSTI1	0.0302882	0.0011506	up	6.97962	614555
ZBP1	0.0250477	0.00036992	up	12.5276	508333
OPTN	0.035374	0.00268035	up	1.28419	534150
MASTL	0.035374	0.0026574	up	1.47998	540206
RBCK1	0.0490475	0.00798784	up	2.17162	504400
ELMO2	0.0329887	0.00189618	up	1.84535	508361
SLC13A3	0.0486991	0.00740467	down	-1.2526	526291
ZNFX1	0.035374	0.00232795	up	3.34485	539807
FOXS1	0.0222723	0.000161025	up	1.81811	540142
PSMF1	0.0466143	0.00645798	up	2.43328	617807
GRINA	0.0403964	0.00368764	up	2.14128	510225
WWP1	0.0451657	0.0055576	down	-1.33621	513789
GSDMD	0.0435682	0.00453133	up	1.60965	513939
FAM92A1	0.0222723	0.000101067	down	-1.89351	614070
CASP4	0.0265553	0.000606643	up	2.70632	338039
ABCG4	0.035374	0.002722	down	-1.3218	508443
OAF	0.0482179	0.00692888	up	1.2501	514557
CD59	0.0438609	0.00475132	down	-1.4246	505574
FXC1	0.0139831	3.38735e-05	up	1.52726	514937
PVRL1	0.035374	0.00250053	up	1.30169	533492
TRIM34	0.0438795	0.00497969	up	3.03288	539820
MIA3	0.0276302	0.000755698	down	-1.33278	509133
ISG15	0.0302882	0.00124512	up	17.5856	281871
CAMK1G	0.0447734	0.00534958	down	-1.31716	511504
KMO	0.035374	0.00255098	down	-1.26212	515996
MFN2	0.0482179	0.00686868	up	1.28025	534574
VPS33A	0.025259	0.000558416	down	-1.58971	510197
OAS1Z|OAS1X	0.0301986	0.000936026	up	18.8405	519922///347699
OAS2	0.0403964	0.00378302	up	13.6009	529660
OAS1Y	0.0301986	0.00099481	up	19.2464	654488
ZFP36	0.0314869	0.00150605	up	1.35646	282127
COG4	0.025259	0.000549698	up	1.28586	533007
NLRC5	0.042963	0.00433746	up	1.73452	782441
MBTPS1	0.0348952	0.0020679	down	-1.33532	511682
TMEM145	0.035374	0.00271224	down	-1.30598	513015
APRT	0.0314869	0.00157105	up	1.54437	519017
ZNF296	0.0410389	0.00393151	up	1.27947	539503
N4BP1	0.0314869	0.00160695	up	1.34975	540948
PRKD2	0.0486991	0.0071861	up	1.40915	782793
MLKL	0.025259	0.000537812	up	1.81553	790225
IGFBP4	0.0455689	0.00583935	up	1.26941	282262
TMEM106A	0.0302882	0.00110539	up	2.03607	508269
ABCA5	0.0250477	0.00040608	down	-1.68739	510497
LOC520835	0.0302882	0.00124992	down	-1.29698	520835
LGALS3BP	0.0314869	0.00141921	up	2.31021	531137
SGSH	0.0492024	0.00805245	down	-1.25833	535442
TNFAIP1	0.0438795	0.00490266	up	1.31021	539674
PRPSAP1	0.0437188	0.00470372	up	1.41824	789409///515538
B4GALNT2	0.0438795	0.00491722	up	1.84743	508108
DHX58	0.0385288	0.00321706	up	6.28334	508378
RNF213|LOC512869	0.0314869	0.00164493	up	6.8008	509283///512869
XAF1	0.0486991	0.007644	up	3.913	509740
DDX52	0.0403964	0.00355761	up	1.29899	510826
KIF18B	0.0403854	0.00345225	up	1.40815	511170
MYBBP1A	0.035374	0.00266794	up	1.25203	513045
CTC1	0.0455689	0.00607468	up	1.43089	513500
ANKFY1	0.0348952	0.00219925	up	1.44921	528403
PGS1	0.0403964	0.00381042	up	1.32004	535126
SP140L	0.025259	0.000522832	up	3.51358	100139208
LOC100296192	0.046254	0.00637399	up	2.90715	100296192
YARS	0.025259	0.00052191	up	1.25507	281581
SP140	0.0348952	0.00216635	up	4.5933	510377
RBM43	0.0455689	0.0060036	up	3.41083	617625
PHOSPHO2	0.0455689	0.00591597	down	-1.40411	507308
SESN2	0.0301986	0.00100143	up	1.43353	509863
STAT1|STAT4	0.0222723	0.000199807	up	2.28526	510814///515988
PDK1	0.035374	0.00254636	down	-1.67932	528655
GLB1L	0.0489284	0.00777672	up	1.75779	532551
RICTOR	0.0435682	0.00458982	up	1.71636	527459
PPWD1	0.0249063	0.000293664	down	-1.27488	517560
PAPD7	0.0424181	0.00420263	up	1.4059	523016
SUB1	0.0435682	0.00450946	up	1.26186	533984
ISG20	0.0314869	0.00144992	up	1.77422	506604
IFI27	0.0489284	0.00780505	up	9.99984	507138
ISG12(B)	0.0403964	0.00349007	up	2.94696	617420
FOXA1	0.0486991	0.00731683	up	1.37076	503579
LOC512440	0.0222723	0.000143938	up	2.41556	512440
DDX24	0.0250477	0.000391985	up	1.31632	529613
UBA7	0.0222723	0.000188976	up	8.7032	497204
TRANK1	0.0435682	0.00454394	up	2.54347	509859
MST1R	0.0455689	0.00611554	up	1.51486	525504
IP6K1	0.0435682	0.00450393	up	1.37819	534029
TREX1	0.0314869	0.00138194	up	2.79366	282099
PDE12	0.0482179	0.00688569	up	1.29447	538860
PXK	0.0486991	0.00707814	up	1.38542	614093
AZI2	0.0348952	0.00216588	up	1.32696	767932
FTSJD2	0.0403964	0.00377939	up	1.85918	509620
PSMB9	0.04359	0.00462562	up	1.89232	510593
LOC512672	0.0250477	0.000405551	up	4.41617	512672
ABHD16A	0.0490475	0.00794783	up	1.30458	513252
ZFP57	0.0439843	0.00516865	up	1.3197
HLA-DMB	0.0455689	0.00604411	up	2.52693	282491
BOLA-DRA	0.035374	0.00244612	up	1.63942	506214
TRIM38	0.0486991	0.00753899	up	2.62426	531022
YES1	0.0439843	0.00513271	down	-1.30636	507632
TAF4B	0.0489284	0.00780178	up	1.49218	518030
PIAS2	0.0486991	0.00704428	down	-1.43758	533403
METTL22	0.0222723	0.000201376	down	-1.31898	509540
CCL26	0.0492024	0.00808558	up	1.50554	508387
TRIM56	0.0439843	0.00514781	up	1.37438	514896
IFIT1	0.0139831	3.69768e-05	up	13.288	100139670
IFIT3	0.0302882	0.00121685	up	18.6197	509678
IFIT5	0.0222723	0.000220344	up	3.07871	515091
ZRANB1	0.0486991	0.0076214	down	-1.36307	523338
CASP7	0.035374	0.00273443	up	2.23124	526279
ATAD1	0.0455689	0.00571352	up	1.62427	506045
SLC25A28	0.0403964	0.00373731	up	2.0316	538529
DEFB5	0.0302882	0.00110349	down	-2.05719	783935
IRF7	0.0457778	0.00624089	up	3.28457	100125591
ME3	0.035374	0.00235083	down	-1.39698	525813
SPTY2D1	0.0482179	0.00686104	up	1.49024	539967
TMEM80	0.0438795	0.00483849	down	-1.25086	613612
GBP4|LOC507055	0.0302882	0.0010492	up	9.57849	100298387///507055
SASS6	0.0403964	0.00380311	up	1.75282	504467
DENND2D	0.0249063	0.000277335	up	1.47675	504595
ADAR	0.0222723	8.39035e-05	up	2.80289
GDAP2	0.0302882	0.00112102	up	1.56655	508774
MRPS15	0.0250477	0.000326803	down	-1.30105	508928
GTF2B	0.0486991	0.00714893	up	2.19905	513231
CSDE1	0.0455143	0.00565719	down	-1.42492	513993
GBP5	0.0314869	0.00164744	up	7.97829	516949
BEND5	0.035374	0.0025817	down	-1.26233	535329
GBP4|LOC507055	0.0354834	0.00277173	up	13.9696	613313///507055
HSPB11	0.0455689	0.00617883	up	1.47005	616194
DRAM2	0.0139831	3.86819e-05	up	1.56752	767922
MIR92B	0.0302882	0.00124958	down	-1.31685	100313088
CD53	0.0348952	0.00212524	up	2.19167	505040
LOC781857|IFI44	0.0276302	0.00083481	up	18.9909	781857///508348
LOC512486	0.0424181	0.00421993	up	5.97235	512486
LY9	0.0314869	0.00162094	up	1.26884	528926
ZYG11B	0.0482179	0.00686185	up	1.30216	540744
DIO1	0.042963	0.00432368	down	-1.34565	782446
LOC514734	0.0447734	0.00541109	down	-1.32427	514734
PIK3CG	0.0403964	0.00372085	down	-1.4316	530001
SCRN1	0.0366019	0.00291305	down	-1.2937	534933
PSMA2|LOC781156	0.0436365	0.0046627	up	1.33362	539141///781156
SAMD9	0.0451657	0.00554333	up	7.22318	514205
TMEM176B	0.0439843	0.00518606	down	-1.44416	615505
THSD7A|LOC787544	0.0435682	0.00459119	down	-1.26775	782187///787544
ITPR2|LOC100336632	0.0276302	0.000735925	up	1.3291	281878///100336632
AAAS	0.0389347	0.00329955	down	-1.5302	506561
STAT2	0.0438795	0.00483074	up	2.40279	511023
USP18	0.0222723	0.000155841	up	17.7229	515202
MMP19	0.0139831	4.12178e-05	up	1.45493	533203
TMEM19	0.0455689	0.00613351	down	-1.36345	538974
DDIT3	0.0486991	0.00751868	up	1.43918	777788
LOC781777	0.0489285	0.00786029	up	1.29381	781777
SELO	0.0455689	0.00593671	down	-1.25544	790464
C5H12orf10	0.0486991	0.00762617	down	-1.41093	506560
BID	0.0461944	0.00633173	up	1.27474	510373///782484
LOC518495	0.0413862	0.00399528	up	1.88635	518495
C5H22orf23	0.0311086	0.0013067	up	1.89622	520712
TTLL1	0.035374	0.0025294	down	-1.2982	539530
SLC16A8	0.025259	0.000506243	down	-1.30764	540734
ANAPC4	0.0455689	0.00605228	down	-1.29675	514572
PARM1	0.0417663	0.0040738	up	5.76525	518368
TIFA	0.0348952	0.00214994	up	6.81016	783855
HERC5	0.0302882	0.00107066	up	5.78312	514373
METAP1	0.0482179	0.00673434	down	-1.30251	516540
HS3ST1	0.0451657	0.00555835	up	2.19133	538691
GPR125	0.0438795	0.00488891	down	-1.32847	541147
PLAC8	0.0314869	0.00135001	up	13.1209	767910
BST2	0.025259	0.000462396	up	13.5597	100298356
TNPO2	0.0276302	0.000675302	up	1.27046	504589
ISYNA1	0.0314869	0.00161065	down	-1.35314	509394
MAN2A1	0.0439843	0.00509337	down	-1.28548	521539
PLIN2	0.0302882	0.00116608	up	1.49968	280981
DDX58	0.0339554	0.00197677	up	10.7703	504760
TLE4	0.0348952	0.00221148	up	1.61214	508893
VLDLR	0.0404271	0.00384311	down	-1.35893	282123
CD274	0.0447734	0.00540687	up	2.45515	533834
PDCD1LG2	0.0455143	0.00566833	up	1.9853	539392
IL3RA	0.0368179	0.00295737	up	2.93059	100299249
LONRF3	0.0438795	0.00495995	up	1.27729	508189
MTM1	0.0417663	0.00409353	down	-1.33379	533622
GRIPAP1	0.0447734	0.00531306	up	1.42866	515550
SLC16A2	0.0489284	0.00782422	down	-1.52299	535872
* Fold changes were calculated as the ratios of the expression values between the IFNT and Control. When
the ratios > 1, the upregulation was calculated as IFNT/Control and when the ratio < 1, the downregulation
was calculated as Control/IFNT.
